# Supplementary material for: A Word Pair Dataset for Semantic Similarity and Relatedness in Korean Medical Vocabulary: Reference Development and Validation
Source: JMIR Med Inform. 2021 Jun 24;9(6):e29667. doi: 10.2196/29667 (PMC8277378; doi:10.2196/29667)
Supplement: Multimedia Appendix 2 [file medinform_v9i6e29667_app2.xlsx]

## Sheet: Final_relatedness_trans
IDX_REL	INPUT1	INPUT1_ENG	INPUT2	INPUT2_ENG
1001	메르스	MERS	중동호흡기증후군	Middle East respiratory syndrome
1002	포비돈	povidone	베타딘	betadine
1003	아픽사반	apixaban	항혈전제	antithrombotic
1004	진해제	antitussive	코데인	codeine
1005	발진티푸스	typhus	장티푸스	typhoid
1006	골수생검	bone marrow biopsy	골수흡인	bone marrow aspiration
1007	혈액투석	hemodialysis	신대체요법	renal replacement therapy
1008	고혈압약	high blood pressure medication	발사르탄	valsartan
1009	결장암	colon cancer	직장암	rectal cancer
1010	신경내분비암종	neuroendocrine carcinoma	신경내분비종양	neuroendocrine tumor
1011	피부성형	skin plastic surgery	주름제거	wrinkle removal
1012	기관지천식	bronchial asthma	천식발작	asthma attack
1013	수막염	meningitis	뇌막염	meningitis
1014	기관지연축	bronchospasm	기관지수축	bronchospasm
1015	항콜린제	anticholinergic drugs	아트로핀	atropine
1016	버거병	Buerger's disease	혈관병	vascular disease
1017	뇌경색	cerebral infarction	허혈뇌졸중	ischemic stroke
1018	혈관절증	hemarthrosis	관절증	arthrosis
1019	삼킴곤란	dysphagia	연하곤란	dysphagia
1020	통증	ache	고통	pain
1021	수막뇌염	meningoencephalitis	일본뇌염	Japanese encephalitis
1022	골이식	bone graft	뼈이식	bone graft
1023	지주막하출혈	subarachnoid hemorrhage	거미막밑출혈	subarachnoid hemorrhage
1024	요로감염	urinary tract infection	방광염	cystitis
1025	울혈	congestion	폐부종	pulmonary edema
1026	치은염	gingivitis	치주염	periodontitis
1027	뇌전증약	epilepsy drug	발프로산	valproic acid
1029	수면장애	sleep disturbance	기면	lethargy
1030	심장근육병	heart muscle disease	심근병증	cardiomyopathy
1031	혈압상승제	blood pressure booster	승압제	vasopressor drugs
1032	호흡부전	respiratory failure	급성호흡곤란증후군	acute respiratory distress syndrome
1033	무지외반증	hallux valgus	엄지발가락가쪽휨	hallux valgus
1034	라미부딘	lamivudine	클레부딘	clevudine
1035	교모세포종	glioblastoma	신경모세포종	neuroblastoma
1036	입냄새	bad breath	구취	bad breath
1037	광견병	rabies	공수병	rabies
1038	조현병	schizophrenia	정신분열병	schizophrenia
1039	알츠하이머병	Alzheimer's disease	치매	dementia
1040	리도카인	lidocaine	마취제	anesthetic
1041	언어상실증	aphasia	언어장애	language disorder
1042	폐렴구균백신	pneumococcal vaccine	프리베나	privena
1043	프로포폴	propofol	미다졸람	midazolam
1044	테오필린	theophylline	기관지확장제	bronchodilator
1045	관절강직	joint stiffness	관절구축	joint contracture
1046	만성췌장염	chronic pancreatitis	급성췌장염	acute pancreatitis
1047	두개내출혈	intracranial hemorrhage	뇌내출혈	cerebral hemorrhage
1048	테트라사이클린	tetracycline	독시사이클린	doxycycline
1049	아편유사제	opioid	헤로인	heroin
1050	국소피부경화증	localized scleroderma	피부경화증	scleroderma
1051	전염병	infectious disease	감염병	infectious diseases
1052	인슐린	insulin	당뇨병약	diabetes medication
1053	클로로퀸	chloroquine	항말라리아제	antimalarial drugs
1054	아스피린	aspirin	항혈소판제	antiplatelet drugs
1055	방사선요법	radiation therapy	화학방사선요법	chemoradiotherapy
1056	물리치료	physiotherapy	물리요법	physical therapy
1057	망막염	retinitis	망막병증	retinopathy
1058	신경절종	ganglionoma	신경교종	glioma
1059	쇠약	weakness	쇠퇴	degeneration
1060	발달지연	developmental delay	발달장애	developmental disability
1061	강직간대발작	tonic clonic seizure	경련발작	convulsive seizure
1062	안구돌출	eye protrusion	갑상샘눈병증	thyroid ophthalmopathy
1063	고지혈증	hyperlipidemia	지질혈증	lipidemia
1064	메스꺼움	nausea	구역질	nausea
1065	췌장절제	pancreatic resection	췌십이지장절제	pancreaticoduodenectomy
1066	심장마비	heart attack	심폐정지	cardiopulmonary arrest
1067	소세포암종	small cell carcinoma	소세포폐암	small cell lung cancer
1068	심장비대	cardiac hypertrophy	좌심실비대	left ventricular hypertrophy
1069	장기이식	organ transplantation	각막이식	corneal transplantation
1070	아자티오프린	azathioprine	메토트렉세이트	methotrexate
1072	열사병	heatstroke	일사병	sunstroke
1073	치주병	periodontal disease	치주질환	periodontal disease
1074	암피실린	ampicillin	페니실린	penicillin
1075	자궁내막종	endometrioma	자궁내막증식증	endometrial hyperplasia
1076	항결핵제	antituberculosis drugs	리팜핀	rifampin
1077	척추관절병증	spondyloarthropathy	척추관절염	spondyloarthritis
1078	항부정맥제	antiarrhythmic drugs	아미오다론	amiodaron
1079	신경안정제	nerve stabilizer	디아제팜	diazepam
1080	야뇨증	enuresis	야간뇨	nocturia
1081	혈액응고장애	coagulation disorder	섬유소원혈증	fibrinogenemia
1082	와파린	warfarin	헤파린	heparin
1083	굴절교정수술	refractive surgery	라식	LASIK
1084	지방증	steatosis	지방간	fatty liver
1085	척수분절	spinal cord segment	척추분리증	spondylolysis
1086	노르에피네프린	norepinephrine	에피네프린	epinephrine
1087	해열진통제	antipyretic analgesic	해열제	antipyretic
1088	신병증	nephropathy	콩팥병	kidney disease
1089	뇌전증	epilepsy	간질	epilepsy
1090	군발두통	cluster headache	긴장형두통	tension headache
1091	환시	hallucination	환각	hallucination
1092	에페드린	ephedrine	항히스타민제	antihistamine
1093	심부정맥혈전증	deep vein thrombosis	깊은정맥혈전증	deep vein thrombosis
1094	호흡기질환	respiratory diseases	인플루엔자	influenza
1095	방사선수술	radiation surgery	감마나이프	gamma knife
1096	타크로리무스	tacrolimus	파클리탁셀	paclitaxel
1097	하지부종	leg edema	다리부종	leg edema
1098	류마티스질환	rheumatic disease	류마티스관절염	rheumatoid arthritis
1099	구음장애	dysarthria	조음장애	articulation disorder
1100	관절병증	arthropathy	반응관절염	reactive arthritis
1101	감마글로불린병증	gammaglobulinopathy	감마글로불린혈증	gammaglobulinemia
1102	편마비	hemiplegia	반신마비	hemiplegia
1103	사지마비	quadriplegia	하반신마비	paraplegia
1104	빈호흡	tachypnea	과호흡	hyperpnea
1105	자궁내막염	endometritis	골반염	pelvic inflammatory disease
1106	만성콩팥병	chronic kidney disease	만성신부전	chronic renal failure
1107	스트렙토마이신	streptomycin	클린다마이신	clindamycin
1108	알부민뇨	albuminuria	단백뇨	proteinuria
1109	프로프라놀롤	propranolol	베타차단제	beta blocker
1110	혈액질환	blood diseases	구형적혈구증	spherocytosis
1111	항균제	antibacterial	아목시실린	amoxicillin
1112	뇌전증발작	epilepsy attack	대발작	grand mal seizure
1113	한센병	leprosy	나병	leprosy
1114	조직생검	tissue biopsy	장생검	intestinal biopsy
1115	공기가슴증	air chest disease	기흉	pneumothorax
1116	농포	pustule	고름집	abscess
1117	페닐케톤뇨증	phenylketonuria	유전질환	genetic diseases
1118	칼슘통로차단제	calcium channel blocker	암로디핀	amlodipine
1119	정신병약	antipsychotics	항정신병제	antipsychotics
1120	코피	epistaxis	비출혈	epistaxis
1121	갑상샘염	thyroiditis	갑상샘저하증	hypothyroidism
1122	척수증	myelopathy	척수병증	myelopathy
1123	골괴사	bone necrosis	무혈성괴사	avascular necrosis
1124	아세트아미노펜	acetaminophen	타이레놀	tylenol
1125	발열	fever	미열	mild fever
1126	각결막염	keratoconjunctivitis	각막염	keratitis
1127	임질	gonorrhea	성병	venereal disease
1128	혈관염	vasculitis	거대세포동맥염	giant cell arteritis
1129	요통	lumbago	요추염좌	lumbar sprain
1130	청력장애	hearing impairment	청력소실	hearing loss
1131	포진	herpes	구진	papule
1132	후비루	postnasal drip	콧물	rhinorrhea
1133	비스테로이드소염제	nonsteroidal anti-inflammatory drugs	이부프로펜	ibuprofen
1134	두드러기	hives	발진	rash
1135	자가이식	autograft	동종이식	allograft
1136	사구체질환	glomerular disease	국소분절사구체경화증	focal segmental glomerulosclerosis
1137	구개열	cleft palate	구순열	cleft lip
1138	바소프레신	vasopressin	혈관수축제	vasoconstrictor
1139	재채기	sneeze	마른기침	dry cough
1140	약물발진	drug eruption	고정약진	fixed drug eruption
1141	덱사메타손	dexamethasone	프레드니손	prednisone
1142	허기	hunger	배고픔	hungry
1143	뇌혈관질환	cerebrovascular disease	뇌동맥류	cerebral aneurysm
1144	압박궤양	pressure sores	욕창	bedsore
1145	인두염	pharyngitis	상기도감염	upper respiratory tract infection
1146	면역조절제	immunomodulator	면역억제제	immunosuppressant
1147	호지킨병	Hodgkin's disease	호지킨림프종	Hodgkin lymphoma
1148	사이클로스포린	cyclosporine	시클로스포린	cyclosporine
1149	아픔	pain	진통	labor pains
1150	전신홍반루푸스	systemic lupus erythematosus	자가면역질환	autoimmune disease
1151	진균감염	fungal infection	칸디다증	candidiasis
1152	림프절염	lymphadenitis	림프절병증	lymphadenopathy
1153	장질환	bowel disease	게실	diverticulum
1154	배뇨장애	dysuria	배뇨통	dysuria
1155	정동장애	affective disorder	기분장애	mood disorder
1156	심실중격결손	ventricular septal defect	심장병	heart disease
1157	혼수	coma	간성혼수	hepatic coma
1158	부정유합	malunion	부정교합	malocclusion
1159	평활근육종	leiomyosarcoma	횡문근육종	rhabdomyosarcoma
1160	배농	drainage	배액	drainage
1161	후두개염	epiglottis	후두염	laryngitis
1162	국소마취제	local anesthetic	부위마취	regional anesthesia
1163	부분발작	partial seizure	측두엽뇌전증	temporal lobe epilepsy
1164	정신질환	mental illness	망상	delusion
1165	청색증	cyanosis	호흡곤란	dyspnea
1166	가슴통증	chest pain	협심증	angina pectoris
1167	이명	tinnitus	이석증	otolithiasis
1168	후두암	laryngeal cancer	대장암	colon cancer
1169	어깨통증	shoulder pain	동결견	frozen shoulder
1170	만성간염	chronic hepatitis	간경화증	liver cirrhosis
1171	급성염증	acute inflammation	질염	vaginitis
1172	저혈압	hypotension	패혈쇼크	septic shock
1173	고인슐린혈증	hyperinsulinemia	인슐린종	insulinoma
1174	통풍	gout	고요산혈증	hyperuricemia
1175	항종양제	antineoplastic	아바스틴	avastin
1176	식도염	esophagitis	위식도역류	gastroesophageal reflux
1177	안토시아닌	anthocyanin	항산화제	antioxidant
1178	정복술	reduction	외고정	external fixation
1179	월경통	dysmenorrhea	월경전증후군	premenstrual syndrome
1180	엽절제	lobectomy	폐절제	lung resection
1181	양극성장애	bipolar disorder	조증	manic
1182	결막염	conjunctivitis	결막충혈	conjunctival hyperemia
1184	성격장애	personality disorder	건강염려증	hypochondriasis
1185	빠른맥	tachycardia	심방조동	atrial flutter
1186	무기력	lethargy	만성피로증후군	chronic fatigue syndrome
1187	눈떨림	nystagmus	잔떨림	fibrillation
1188	만성림프구백혈병	chronic lymphocytic leukemia	골수성백혈병	myeloid leukemia
1189	림프부종	lymphedema	전신부종	systemic edema
1190	위통	stomachache	선통	adenalgia
1191	소포림프종	follicular lymphoma	비호지킨림프종	non-Hodgkin lymphoma
1192	척수염	myelitis	신경염	neuritis
1193	감염심내막염	infectious endocarditis	심근염	myocarditis
1194	피부병	skin disease	아토피	atopy
1195	분쇄골절	comminuted fracture	압박골절	compression fracture
1196	급성신부전	acute renal failure	신우신염	pyelonephritis
1197	루푸스신염	lupus nephritis	사구체신염	glomerulonephritis
1198	신장병	kidney disease	신세관산증	renal tubular acidosis
1199	피로	fatigue	허약	weakness
1200	슬관절염	knee arthritis	무릎통증	knee pain
1201	대장염	colitis	크론병	Crohn's disease
1202	약시	amblyopia	색약	color amblyopia
1203	장결석	enterolith	위석	gastrolith
1204	안면마비	facial paralysis	신경마비	nerve palsy
1205	무긴장발작	atonic seizures	근간대발작	myoclonic seizures
1206	급성담낭염	acute cholecystitis	담관염	cholangitis
1207	섬유근통	fibromyalgia	근막통증증후군	myofascial pain syndrome
1208	미세골절	micro fracture	피로골절	stress fracture
1209	신경섬유종	neurofibroma	피부섬유종	dermatofibroma
1210	자궁출혈	uterine bleeding	월경과다	hypermenorrhea
1211	최소침습수술	minimally invasive surgery	복강경수술	laparoscopic surgery
1212	개복	laparotomy	개흉	thoracotomy
1213	혈색소병증	hemoglobinopathy	야간혈색소뇨	nocturnal hemoglobinuria
1214	연골무형성증	achondroplasia	연골연화증	chondromalacia
1215	고관절염	hip arthritis	천장관절염	sacroiliac arthritis
1216	공황장애	panic disorder	강박장애	obsessive-compulsive disorder
1217	신증	nephrosis	신증후군	nephrotic syndrome
1218	강직발작	tonic seizure	뇌병증	encephalopathy
1219	재생불량빈혈	aplastic anemia	악성빈혈	pernicious anemia
1220	수면제	sleeping pills	진정제	sedative
1221	사마귀	mantis	종기	carbuncle
1222	숨참	breathlessness	호흡정지	respiratory arrest
1223	악성흑색종	malignant melanoma	편평세포암종	squamous cell carcinoma
1224	피하주사	hypodermic injection	근육주사	intramuscular injection
1225	뎅기열	dengue fever	황열	yellow fever
1226	신경증	neurosis	자율신경병증	autonomic neuropathy
1227	신경종	neuroma	신경병증	neuropathy
1228	외투세포림프종	mantle cell lymphoma	버킷림프종	Burkitt lymphoma
1229	무릎관절염	knee arthritis	퇴행관절염	degenerative arthritis
1230	고칼슘혈증	hypercalcemia	저칼슘혈증	hypocalcemia
1231	엑시머레이저	excimer laser	미세수술	microsurgery
1232	현기증	dizziness	혼미	stupor
1233	혈관확장제	vasodilators	혈압강하제	antihypertensive agent
1234	장폐색	ileus	장중첩증	intussusception
1235	제왕절개	cesarean section	유도분만	induction of labor
1236	동맥경화증	arteriosclerosis	말초혈관질환	peripheral vascular disease
1237	부고환염	epididymitis	고환염	orchitis
1238	유잉육종	Ewing's sarcoma	혈관육종	angiosarcoma
1239	혈전색전증	thromboembolism	폐색전증	pulmonary embolism
1240	극세포종	acanthoma	형질세포종	plasmacytoma
1241	압통	tenderness	연관통	referred pain
1242	잠복결핵	latent tuberculosis	장결핵	intestinal tuberculosis
1243	진폐증	pneumoconiosis	규폐증	silicosis
1244	레티놀	retinol	멀티비타	multivita
1245	외이도염	otitis externa	중이염	otitis media
1246	골육종	osteosarcoma	연골육종	chondrosarcoma
1247	절박뇨	urgency	요실금	urinary incontinence
1248	문맥고혈압	portal hypertension	폐고혈압	pulmonary hypertension
1249	유전병	hereditary disease	터너증후군	Turner’s syndrome
1250	피하기종	subcutaneous emphysema	폐기종	emphysema
1251	지중해빈혈	thalassemia	낫적혈구빈혈	sickle cell anemia
1252	일과성허혈발작	transient ischemic attack	뇌졸중	stroke
1253	폭식증	bulimia	정신병	psychosis
1254	철결핍빈혈	iron deficiency anemia	거대적혈모구빈혈	megaloblastic anemia
1255	내당능장애	impaired glucose tolerance	고혈당	hyperglycemia
1256	척추마취	spinal anesthesia	경막외마취	epidural anesthesia
1257	이상감각	paresthesia	이물감	foreign body sensation
1258	담낭용종	gallbladder polyps	담낭암	gallbladder cancer
1259	연골염	chondritis	골염	osteitis
1260	식중독	food poisoning	소화장애	digestive disorder
1261	응고병증	coagulopathy	혈우병	hemophilia
1262	대머리	bald	원형탈모	alopecia areata
1263	치석	tartar	치태	dental plaque
1264	심방빈맥	atrial tachycardia	심실빈맥	ventricular tachycardia
1265	느린맥	bradycardia	심장부정맥	heart arrhythmia
1266	원시	hypermetropia	근시	myopia
1267	지속발기증	priapism	발기부전	erectile dysfunction
1268	알칼리증	alkalosis	산증	acidosis
1269	창백	pallor	홍조	flushing
1270	저칼륨혈증	hypokalemia	고칼륨혈증	hyperkalemia
1271	주의력결핍	attention deficit	학습장애	learning disorder
1272	고나트륨혈증	hypernatremia	저나트륨혈증	hyponatremia
1273	뇌수막염	meningitis	뇌척수염	encephalomyelitis
1274	색소침착	pigmentation	혈색소침착증	hemochromatosis
1275	낭창	lupus	열창	fissure
1276	구강건조증	xerostomia	피부건조증	xerosis cutis
1277	무감각	anaesthesia	무감동	apathy
1278	좌상	strain	타박상	contusion
1279	복시	diplopia	난시	astigmatism
1280	총담관결석	choledocholithiasis	신결석	nephrolithiasis
1281	개회충	toxocara canis	톡소포자충증	toxoplasmosis
1282	만성기관지염	chronic bronchitis	세기관지염	bronchiolitis
1283	긴장증	catatonia	공포증	phobia
1284	무감마글로불린혈증	agammaglobulinemia	한랭글로불린혈증	cryoglobulinemia
1285	혈흉	hemothorax	농흉	empyema
1286	요추천자	lumbar puncture	관절천자	joint puncture
1287	데노수맙	denosumab	리툭시맙	rituximab
1288	트림	burp	가스	gas
1289	결절홍반	nodular erythema	다형홍반	erythema multiforme
1290	양성종양	benign tumor	악성종양	malignant tumor
1291	빈맥	tachycardia	서맥	bradycardia
1292	지루각화증	seborrheic keratosis	지루피부염	seborrheic dermatitis
1293	조기분만	premature delivery	전자간증	pre-eclampsia
1294	객혈	hemoptysis	폐결핵	tuberculosis
1295	베체트병	Behcet's disease	구강궤양	oral ulcer
1296	수포	water blister	유사천포창	pemphigoid
1297	소양감	itching	아토피피부염	atopic dermatitis
1298	페니토인	phenytoin	소발작	petit mal seizure
1299	소화불량	dyspepsia	소화제	peptic
1300	저림	paresthesia	말초신경병증	peripheral neuropathy
1301	장출혈	gastrointestinal bleeding	토혈	hematemesis
1302	허리통증	back pain	추간판탈출	herniated intervertebral disc
1303	대상포진후신경통	postzoster neuralgia	대상포진	herpes zoster
1304	치통	toothache	충치	dental caries
1305	피부염	dermatitis	가려움	pruritus
1306	맹장염	appendicitis	복통	abdominal pain
1307	월경곤란	dysmenorrhea	다낭난소증후군	polycystic ovarian syndrome
1308	우울증	depression	항우울제	antidepressant
1309	두근거림	palpitations	심실세동	ventricular fibrillation
1310	호흡저하	hypoventilation	저산소증	hypoxia
1311	전신발작	generalized seizure	열성경련	febrile convulsions
1312	풍선확장술	balloon dilatation	혈관성형	angioplasty
1313	변비약	laxatives	관장	enema
1315	건초염	tenosynovitis	관절통	arthralgia
1316	시신경유두부종	papilledema	시신경염	optic neuritis
1317	성인병	adult disease	비만	obesity
1318	포도막염	uveitis	눈부심	glare
1319	얼음찜질	ice pack	열요법	heat therapy
1320	박피	dermabrasion	여드름흉터	acne scars
1321	속쓰림	heartburn	위궤양	stomach ulcer
1322	수신증	hydronephrosis	방광요관역류	vesicoureteral reflux
1323	부신부전	adrenal insufficiency	쿠싱증후군	Cushing’s syndrome
1324	기관지확장증	bronchiectasis	백일해	pertussis
1325	플루마제닐	flumagenyl	해독제	antidotes
1326	황달	jaundice	고빌리루빈혈증	hyperbilirubinemia
1327	아세틸콜린	acetylcholine	아드레날린	adrenaline
1328	비장비대	splenomegaly	비장절제	splenectomy
1329	충수염	appendicitis	충수절제	appendectomy
1330	척추관협착증	spinal stenosis	척추통증	spinal pain
1331	발치	extraction	임플란트	implant
1332	유방통	mastodynia	유방염	mastitis
1333	용종	polyp	용종절제	polypectomy
1334	유방재건	breast reconstruction	유방절제	mastectomy
1335	실어증	aphasia	의사소통장애	communication disorder
1336	절뚝거림	claudication	다리통증	leg pain
1337	자발안진	spontaneous nystagmus	어지럼	dizziness
1338	근육병증	myopathy	근위축	muscular atrophy
1339	간절제	liver resection	간이식	liver transplantation
1340	고중성지방혈증	hypertriglyceridemia	대사질환	metabolic disease
1341	간세포암종	hepatocellular carcinoma	전이암	metastatic cancer
1342	척추전방전위증	spondylolisthesis	척추갈림증	spina bifida
1343	이상각화증	dyskeratosis	땀구멍각화증	porokeratosis
1344	범혈구감소증	pancytopenia	중증열성혈소판감소증후군	severe fever with thrombocytopenia syndrome
1345	국소마취	local anesthesia	정맥마취	intravenous anesthesia
1346	편도염	tonsillitis	부비동염	sinusitis
1347	신장이식	kidney transplantation	이종이식	xenograft
1348	위마비	gastroparesis	성대마비	vocal cord paralysis
1349	간독성	hepatotoxicity	급성간염	acute hepatitis
1350	태반조기박리	placental abruption	조기양막파수	premature rupture of membranes
1351	셀레늄	selenium	프로폴리스	propolis
1352	실행증	apraxia	무도증	chorea
1353	난청	hearing loss	환청	auditory hallucinations
1354	부신절제	adrenal resection	낭절제	cystectomy
1355	잠혈	occult blood	재출혈	rebleeding
1356	요독증	uraemia	용혈요독증후군	hemolytic uremic syndrome
1357	피부섬유육종	skin fibrosarcoma	지방육종	liposarcoma
1358	근육경련	muscle cramps	근간대경련	myoclonus
1359	해면혈관종	cavernous hemangioma	림프관종	lymphangioma
1360	소독제	disinfectant	만병통치약	panacea
1361	두개인두종	craniopharyngioma	아교질종	collagenoma
1362	바렛식도	Barrett's esophagus	식도이완불능증	esophageal achalasia
1363	안구건조증	xerophthalmia	노안	presbyopia
1364	심장막염	pericarditis	심장눌림증	cardiac tamponade
1365	중피종	mesothelioma	상피종	epithelioma
1366	전립샘염	prostatitis	전립샘암	prostate cancer
1367	혈뇨	hematuria	잔뇨	residual urine
1368	골연골염	osteochondritis	골수염	osteomyelitis
1369	잠복고환	cryptorchidism	고환종	seminoma
1370	식품알레르기	food allergy	알레르기접촉피부염	allergic contact dermatitis
1371	뇌진탕	concussion	기억상실	amnesia
1372	비용종	nasal polyp	비부비동염	rhinosinusitis
1373	갑상샘종	goiter	뇌하수체샘종	pituitary adenoma
1374	낭종	cyst	기형종	teratoma
1375	관절성형	arthroplasty	연골절개	cartilage incision
1376	진성적혈구증가증	erythrocytosis	호산구증가증	eosinophilia
1377	혈액암	blood cancer	고형암	solid cancer
1378	종창	swelling	농양	abscess
1379	신경절제	nerve resection	신경근차단제	neuromuscular blockers
1381	연골종	chondroma	수막종	meningioma
1382	위절제	gastrectomy	위밴드술	gastric banding
1383	포상기태	hydatidiform mole	자궁근종	uterine myoma
1384	모낭염	folliculitis	다모증	hirsutism
1385	실신	syncope	섬망	delirium
1386	과체중	overweight	대사증후군	metabolic syndrome
1387	디프테리아	diphtheria	렙토스피라증	leptospirosis
1388	림프관염	lymphangitis	혈전정맥염	thrombophlebitis
1389	온천요법	balneotherapy	파라핀	paraffin
1390	수족구병	hand, foot and mouth disease	성홍열	scarlet fever
1391	근감소증	sarcopenia	골감소증	osteopenia
1392	감압병	decompression illness	고산병	altitude sickness
1393	췌관조영	pancreatic ductography	관상동맥조영	coronary angiography
1394	외사시	exotropia	부등시	anisometropia
1395	아스코르빈산	ascorbic acid	히알루론산	hyaluronic acid
1396	장병증	enteropathy	장막염	serositis
1397	평발	flat foot	족저근막염	plantar fasciitis
1398	지방변	steatorrhoea	혈변	hematochezia
1399	브루셀라증	brucellosis	레지오넬라증	legionellosis
1400	황색육아종	xanthogranuloma	과오종	hamartoma
1401	저린감	numbness	자통	stinging pain
1402	다발경화증	multiple sclerosis	해마경화증	hippocampal sclerosis
1403	자궁외임신	ectopic pregnancy	임신중독증	toxemia of pregnancy
1404	골수섬유증	myelofibrosis	골수형성이상	myelodysplasia
1405	지방층염	panniculitis	지방종	lipoma
1406	유두종	papilloma	물사마귀	molluscum contagiosum
1407	프리바이오틱스	prebiotics	스쿠알렌	squalene
1408	좌골신경통	sciatica	방사통	radiating pain
1409	크롬친화세포종	pheochromocytoma	망막모세포종	retinoblastoma
1410	가스트린종	gastrinoma	카포시육종	Kaposi's sarcoma
1411	감각이상	paresthesia	인지장애	cognitive disorder
1412	백반증	vitiligo	백선증	tinea
1413	심장사	cardiac death	심장소생술	cardiac resuscitation
1414	담석증	cholelithiasis	담낭절제	cholecystectomy
1415	혈압상승	elevation of blood pressure	트로핀	trophine
1416	심혈관질환	cardiovascular disease	관상동맥우회술	coronary artery bypass graft
1417	자궁경부암	cervical cancer	가다실	gardasil
1418	라니티딘	ranitidine	위염	gastritis
1419	다운증후군	Down’s syndrome	정신지체	mental retardation
1420	피나스테리드	finasteride	전립샘비대	prostate hypertrophy
1421	화상	burn	물집	blister
1422	실명	blindness	망막박리	retinal detachment
1423	작열감	burning sensation	찰과상	abrasion
1424	항불안제	anti-anxiety drugs	공황발작	panic attack
1425	고혈압	hypertension	항고혈압제	antihypertensive drugs
1426	어루러기	pityriasis versicolor	항진균제	antifungal
1427	항구토제	antiemetic	욕지기	nausea
1428	요붕증	diabetes insipidus	다뇨	polyuria
1429	불임	sterility	인공수정	intrauterine insemination
1430	구갈	polydipsia	당뇨병	diabetes mellitus
1431	안정제	stabilizer	불안장애	anxiety disorder
1432	간신증후군	hepatorenal syndrome	무뇨	anuria
1433	수혈	blood transfusion	대량출혈	massive bleeding
1434	가래	sputum	거담제	expectorants
1435	탈수	dehydration	콜레라	cholera
1436	바클로펜	baclofen	딸꾹질	hiccup
1437	폐쇄폐질환	obstructive pulmonary disease	쌕쌕거림	wheezing
1438	눈꺼풀뒤당김	eyelid retraction	안검하수	blepharoptosis
1439	갑상샘항진증	hyperthyroidism	메티마졸	methimazole
1440	메디톡신	meditoxin	피부주름	skin wrinkles
1441	유방암	breast cancer	타목시펜	tamoxifen
1443	고열	high fever	말라리아	malaria
1444	여드름	acne	이소트레티노인	isotretinoin
1445	항바이러스제	antiviral	단순포진바이러스	herpes simplex virus
1446	화학색전술	chemical embolization	간암	liver cancer
1447	방실차단	atrioventricular block	심장박동조율기	pacemaker
1448	복합부분발작	complex partial seizures	벤조다이아제핀	benzodiazepine
1449	고콜레스테롤혈증	hypercholesterolemia	스타틴	statin
1450	쿠싱병	Cushing's disease	스테로이드	steroid
1451	충혈제거제	decongestant	코감기	cold
1452	멜라토닌	melatonin	불면증	insomnia
1453	요로결석	urolithiasis	산통	colic
1454	심방세동	atrial fibrillation	항응고제	anticoagulant
1455	성기능장애	sexual dysfunction	실데나필	sildenafil
1456	심정지	cardiac arrest	전문심장소생술	advanced cardiac resuscitation
1457	레보도파	levodopa	파킨슨병	Parkinson's disease
1458	수포음	rale	기관지폐렴	bronchopneumonia
1459	교감신경차단	sympathetic nerve block	다한증	hyperhidrosis
1460	통풍관절염	gouty arthritis	콜히친	colchicine
1461	탈구	dislocation	도수정복	manual reduction
1462	골다공증	osteoporosis	비스포스포네이트	bisphosphonate
1463	항경련제	anticonvulsant	뇌전증지속상태	status epilepticus
1464	이질	dysentery	지사제	antidiarrhotica
1465	메니에르병	Meniere's disease	청력저하	hearing loss
1466	관상동맥류	coronary aneurysm	가와사키병	Kawasaki disease
1467	알레르기비염	allergic rhinitis	코막힘	nasal obstruction
1468	혈관조영	angiography	조영제	contrast
1469	미녹시딜	minoxidil	탈모	alopecia
1470	재관류	reperfusion	급성심근경색증	acute myocardial infarction
1471	소염제	anti-inflammatory drugs	유행성이하선염	mumps
1472	눈성형	eye surgery	눈꺼풀처짐	blepharoptosis
1473	수면무호흡	sleep apnea	양압환기	positive pressure ventilation
1474	심방중격결손	atrial septal defect	심잡음	heart murmur
1475	클라인펠터증후군	Klinefelter syndrome	염색체이상	chromosome anomaly
1476	메트로니다졸	metronidazole	장염	enteritis
1477	오한	chills	출혈열	hemorrhagic fever
1478	식욕억제제	appetite suppressant	식욕부진	anorexia
1479	기도폐쇄	airway obstruction	혈관부종	angioedema
1480	저산소혈증	hypoxemia	질식	asphyxia
1481	녹내장	glaucoma	만성편두통	chronic migraine
1482	심부전	heart failure	강심제	cardiac stimulants
1483	진통제	analgesic	복합부위통증증후군	complex regional pain syndrome
1484	활막염	synovitis	활막절제	synovectomy
1485	아픈	painful	각막궤양	corneal ulcer
1486	뇌성마비	cerebral palsy	난산	obstructed labor
1487	자궁파열	uterine rupture	자궁절제	hysterectomy
1488	리바록사반	rivaroxaban	뇌출혈	cerebral hemorrhage
1489	위장염	gastroenteritis	구토제	emetics
1490	카르니틴	carnitine	허혈심장병	ischemic heart disease
1491	심장정지	cardiac arrest	저체온요법	hypothermia
1492	이소니아지드	isoniazid	피리독신	pyridoxine
1493	간질환	liver disease	알코올중독	alcoholism
1494	항문암	anal cancer	장루	stoma
1495	장절제	enterectomy	장폐쇄	intestinal obstruction
1496	별아교세포종	astrocytoma	방사선치료	radiation therapy
1497	낭성종양	cystic tumor	적출	extirpation
1498	산소투여	oxygenation	기관절개	tracheostomy
1499	성형수술	cosmetic surgery	오목가슴	pectus excavatum
1500	전신마취	general anesthesia	기관내삽관	endotracheal intubation
1501	골수이식	bone marrow transplantation	골수형성이상증후군	myelodysplastic syndrome
1502	안내렌즈삽입	implantable contact lens implant surgery	백내장	cataract
1503	경구혈당강하제	oral hypoglycemic drugs	저혈당	hypoglycemia
1504	치핵	hemorrhoids	경화요법	sclerotherapy
1505	소화궤양	peptic ulcer	제산제	antacid
1506	중증근무력증	myasthenia gravis	혈장교환	plasma exchange
1507	복막투석	peritoneal dialysis	복막염	peritonitis
1508	에크모	ECMO	쇼크	shock
1509	세균뇨	bacteriuria	요도염	urethritis
1510	우황청심원	Woohwangcheongshimwon	스트레스	stress
1511	치은출혈	gingival bleeding	치석제거	scaling
1512	이뇨제	diuretic	고칼슘뇨	hypercalciuria
1513	진경제	antispasmodic	내장통	visceral pain
1514	비중격만곡	nasal septal deviation	코성형	rhinoplasty
1515	파종혈관내응고	disseminated intravascular coagulation	패혈증	sepsis
1516	질증	vaginosis	질정	vaginal tablet
1517	땀띠	miliaria	발한	sweating
1518	경직	stiffness	강직척추염	ankylosing spondylitis
1519	림프절절제	lymphadenectomy	림프절전이	lymph node metastasis
1520	지방제거	fat removal	자가지방이식	autologous fat graft
1522	포경수술	circumcision	질성형	vaginoplasty
1523	문합	anastomosis	인대파열	ligament rupture
1524	항염증제	anti-inflammatory	전정신경염	vestibular neuritis
1525	근이완제	muscle relaxants	사경	torticollis
1526	건선	psoriasis	생물학적제제	biological preparation
1527	목통증	neck pain	전염단핵구증	infectious mononucleosis
1528	배란유도	ovulation induction	경구피임제	oral contraceptives
1529	파동편모충	trypanosoma	구충제	parasiticide
1530	정맥주사	intravenous injection	옥시토신	oxytocin
1531	내시경술	endoscopy	상피내암종	carcinoma in situ
1532	양수과소증	oligohydramnios	전치태반	placenta previa
1533	실인증	agnosia	자동증	automatism
1534	접촉피부염	contact dermatitis	백선	tinea
1535	성대결절	vocal nodules	통풍결절	tophus
1536	낭성섬유증	cystic fibrosis	폐섬유증	pulmonary fibrosis
1537	식도정맥류	esophageal varices	동정맥루	arteriovenous fistula
1538	과다색소침착	hyperpigmentation	가시세포증	acanthosis
1539	십이지장절제	duodenal resection	십이지장궤양	duodenal ulcer
1540	냉동요법	cryotherapy	동상	frostbite
1541	자궁근종절제	myomectomy	자궁내막증	endometriosis
1542	고프로락틴혈증	hyperprolactinemia	질소혈증	azotemia
1543	혈종	hematoma	황색종	xanthoma
1544	저마그네슘혈증	hypomagnesemia	저알부민혈증	hypoalbuminemia
1545	수질암	medullary carcinoma	질암	vaginal cancer
1546	소두증	microcephaly	수두증	hydrocephalus
1547	매독	syphilis	구루병	rickets
1548	애디슨병	Addison’s disease	유육종	sarcoid
1549	좌약	suppository	치루	anal fistula
1550	근긴장	muscle tone	근육통	myalgia
1551	남성갱년기	andropause	미주신경자극	vagus nerve stimulation
1552	위세척	gastric lavage	말초동맥질환	peripheral artery disease
1553	이식편대숙주병	graft versus host disease	멜라닌세포모반	melanocytic nevus
1554	자간전증	preeclampsia	소파술	curettage
1555	다래끼	hordeolum	음악요법	music therapy
1556	리보플라빈	riboflavin	만니톨	mannitol
1557	천공	perforation	괴혈병	scurvy
1558	부검	autopsy	뇌사	brain death
1559	결합조직병	connective tissue disease	무과립구증	agranulocytosis
1560	요오드	iodine	아데노신	adenosine
1561	여성형유방	gynecomastia	성조숙	precocious puberty
1562	굳은살	calluse	켈로이드	keloid
1563	홍역	measles	라임병	lyme disease
1564	알도스테론증	aldosteronism	탈진	exhaustion
1565	페스트	plague	폐흡충증	paragonimiasis
1566	괴저	gangrene	항인지질항체증후군	antiphospholipid antibody syndrome
1567	양막파열	amniotic membrane rupture	양수과다	polyhydramnios
1568	파상풍	tetanus	신경매독	neurosyphilis
1569	가성동맥류	pseudoaneurysm	대동맥류	aortic aneurysm
1570	영아연축	infantile spasm	영아돌연사	sudden infant death
1571	무기폐	atelectasis	자폐증	autism
1572	고암모니아혈증	hyperammonemia	산혈증	acidemia
1573	발관절염	foot arthritis	아킬레스건염	Achilles tendinitis
1574	외반슬	genu valgum	보행장애	gait disorder
1575	수근관증후군	carpal tunnel syndrome	구획증후군	compartment syndrome
1576	사혈	venesection	교환수혈	exchange transfusion
1577	하지불안증후군	restless legs syndrome	하지통	lower limb pain
1578	칼시트리올	calcitriol	루테인	lutein
1579	내림프수종	endolymphatic hydrops	태아수종	hydrops fetalis
1580	전신경화증	systemic sclerosis	신경화증	nephrosclerosis
1581	윌슨병	Wilson's disease	부갑상샘항진증	hyperparathyroidism
1582	점막염	mucositis	융모양막염	chorioamnionitis
1583	배변장애	defecation disorder	발성장애	dysphonia
1584	탄저	anthrax	티눈	corn
1585	탈장	hernia	응급수술	emergency surgery
1586	모야모야병	moyamoya disease	말단비대증	acromegaly
1587	신경뿌리병증	radiculopathy	삼차신경통	trigeminal neuralgia
1588	기관지폐포세척	bronchoalveolar lavage	세침흡인	fine neddle aspiration
1589	충돌증후군	impingement syndrome	견열골절	avulsion fracture
1590	성장통	growing pain	성장장애	growth disorder
1591	연조직염	cellulitis	농가진	impetigo
1592	에이즈	AIDS	바셀린	vaseline
1593	피부근염	dermatomyositis	구내염	stomatitis
1595	혼합백신	combination vaccines	지혈제	hemostatic
1596	복수	ascites	창냄술	fenestration
1597	납중독	lead poisoning	포르피린증	porphyria
1598	파브리병	Fabry's disease	다발골수종	multiple myeloma
1599	멀미	motion sickness	시야결손	visual field defect
1600	조직구증	histiocytosis	단핵구증	mononucleosis
1601	액취증	osmidrosis axillae	피부이식	skin graft
1602	공기색전증	air embolism	말더듬	stuttering
1603	기미	chloasma	습진	eczema
1604	척수공동증	syringomyelia	아밀로이드증	amyloidosis
1605	동정맥기형	arteriovenous malformation	대동맥박리	aortic dissection
1606	종괴	mass	난소절제	ovariectomy
1607	코골이	snoring	관절조영	arthrography
